# Supplementary material for: Impact of Ramadan fasting on serum levels of major endocrinology hormonal and biochemical parameters in healthy non-athlete adults: A systematic review and meta-analyses
Source: PLoS One. 2024 May 23;19(5):e0299695. doi: 10.1371/journal.pone.0299695 (PMC11115274; doi:10.1371/journal.pone.0299695)
Supplement: S1 Data — (ZIP) [file pone.0299695.s002.zip]

Archive with 25 entries (22 files):
- Supplements/
- Supplements/Data.dta
- Supplements/Funnel Plots/
- Supplements/Funnel Plots/Ca.jpg
- Supplements/Funnel Plots/Cortisol.jpg
- Supplements/Funnel Plots/FSH.jpg
- Supplements/Funnel Plots/FT3.jpg
- Supplements/Funnel Plots/FT4.jpg
- Supplements/Funnel Plots/LH.jpg
- Supplements/Funnel Plots/PH.jpg
- Supplements/Funnel Plots/PRL.jpg
- Supplements/Funnel Plots/PTH.jpg
- Supplements/Funnel Plots/T3.jpg
- Supplements/Funnel Plots/T4.jpg
- Supplements/Funnel Plots/Test.jpg
- Supplements/Funnel Plots/TSH.jpg
- Supplements/Gender-Subgroup/
- Supplements/Gender-Subgroup/Calcium-Gender.jpg
- Supplements/Gender-Subgroup/Cortisol-Gender.jpg
- Supplements/Gender-Subgroup/FT3-Gender.jpg
- Supplements/Gender-Subgroup/Ph-Gender.jpg
- Supplements/Gender-Subgroup/T3-Gender.jpg
- Supplements/Gender-Subgroup/T4-Gender.jpg
- Supplements/Gender-Subgroup/tshgender.jpg
- Supplements/search strategy (1).docx
